# Supplementary material for: Structural and functional analyses explain Pea KAI2 receptor diversity and reveal stereoselective catalysis during signal perception
Source: Commun Biol. 2022 Feb 11;5:126. doi: 10.1038/s42003-022-03085-6 (PMC8837635; doi:10.1038/s42003-022-03085-6)
Supplement: Supplementary file 3 — Supplementary Data 1 [file 42003_2022_3085_MOESM3_ESM.xlsx]

## Sheet: Fig.1
Differential Expression
Fig. 1c
	PsKAI2A transcript level (relative to PsEF1a)
Root	0.00074267	0.00052333
Root apex	0.112656	0.150205
Stipule	0.208772	0.170164
Tendril	0.100134	0.0804926
Node	0.0561333	0.0536603
Axillary bud	0.0180107	0.0124303
Epicotyl	0.00909948	0.00361948
Stem	0.0244334	0.0370342
Shoot apex	0.00654677	0.00517222
Flower	0.0251203	0.036906
Floral bud	0.0601621	0.0441942
Fig. 1d
	PsKAI2B transcript level (relative to PsEF1a)
Root	0.00552427	0.00694408
Root apex	0.00496153	0.00423037
Stipule	0.00615084	0.00466147
Tendril	0.0109343	0.00878952
Node	0.00407213	0.00441002
Axillary bud	2.0345e-05	1.8336e-05
Epicotyl	0.0004951	0.00027183
Stem	0.00659231	0.00992305
Shoot apex	3.3511e-05	2.4362e-05
Flower	0.00295014	0.00433426
Floral bud	0.0034841	0.00259509

## Sheet: Fig.2
Normalized Transcript Levels
Fig. 2b
PsDLK2
	Mock				KAR1				KAR2				(+)-GR24				(-)-GR24
WT	0.00291876	0.00417966	0.00721888	0.00523618	0.00617619	0.0122104	0.00758334	0.0111951	0.00607363	0.00333534	0.00613686	0.00437284	0.0077642	0.00515597	0.00914961	0.00902167	0.00760649	0.0134796	0.0131248	0.0081954
Pskai2a-6	0.00295234	0.0021604	0.00262447	0.00126569	0.00262219	0.00784132	0.0042014	0.00554664	0.00143959	0.00370422	0.0041274		0.00208944	0.00930648	0.011461	0.0043341	0.0123402	0.00865628	0.00906144	0.0102993
Pskai2b-3	0.00195729	0.00274284	0.00227213	0.00348853	0.00432136	0.0041929	0.00337401	0.00258529	0.00622428	0.00218287	0.00390607	0.00310016	0.0085881	0.00648226	0.00751626	0.00811067	0.00972938	0.00786168	0.0046729	0.00762084
Pskai2a-6 Pskai2b-3	0.00128688	0.00106587	0.00133251	0.00143093	0.000645864	0.00131527	0.0010065	0.000659495	0.000571249	0.000887159	0.00180728	0.000796349	0.00657589	0.00850903	0.00801305	0.0076461	0.00517446	0.00426325	0.00248476
Fig. 2c
PsKAI2A
	Mock				KAR1				KAR2				(+)-GR24				(-)-GR24
WT	0.0044969	0.0066781	0.00892553	0.00800563	0.00602195	0.0087122	0.00582597	0.00670638	0.00535402	0.00327714	0.00451594	0.00498764	0.00326511	0.00228722	0.00444803	0.0084363	0.00249348	0.00304813	0.00324408	0.00186092
Pskai2a-6	0.00357641	0.00481683	0.00453088	0.00264908	0.00584204	0.00909737	0.00502913	0.0130254	0.00480347	0.0052151	0.00625803	0.0143205	0.00614124	0.00680573	0.0077555	0.00548552	0.00788694	0.00838488	0.0084535	0.00375116
Pskai2b-3	0.00477428	0.00699724	0.0073842	0.00776809	0.00728149	0.00899057	0.00228407	0.00195724	0.00962175	0.00250999	0.00393813	0.0080491	0.0059308	0.00527415	0.00584795	0.00362667	0.00298373	0.00960373	0.00660247	0.00530345
Pskai2a-6 Pskai2b-3	0.00619291	0.00668663	0.00467998	0.0148042	0.00495184	0.00832801	0.00498389	0.00653019	0.00418668	0.00282198	0.00649296	0.00572163	0.0056122	0.00996803	0.00616005	0.00556071	0.00640239	0.00288474	0.00359448
Fig. 2d
PsKAI2B
	Mock				KAR1				KAR2				(+)-GR24				(-)-GR24
WT	0.00748668	0.00871287	0.00985304	0.00750515	0.00717871	0.00938358	0.00927556	0.00978193	0.00692292	0.00955299	0.00832696	0.00984363	0.005491	0.00335118	0.00436595	0.00458088	0.0038282	0.00390478	0.00525006	0.00485824
Pskai2a-6	0.010137	0.0116079	0.0101476	0.00783791	0.0149237	0.0152624	0.00748767	0.0199908	0.0126226	0.0111475	0.012792	0.0137993	0.00929739	0.0212479	0.007529	0.00847692	0.0129273	0.0150675	0.00586027	0.00375116
Pskai2b-3	0.0166771	0.00951197	0.011719	0.0101961	0.00961105	0.0176246	0.00498217	0.00605244	0.00853797	0.00274681	0.00745066	0.0121994	0.010326	0.00996127	0.0106904	0.00911578	0.0124732	0.0127766	0.00892536	0.00530345
Pskai2a-6 Pskai2b-3	0.0102362	0.0145636	0.0109404	0.0148691	0.0112262	0.0116921	0.0161085	0.00923082	0.00916899	0.00476382	0.0150066	0.0104898	0.00816353	0.0131674	0.00657233	0.00941448	0.0110791	0.00946408	0.00995512

## Sheet: Fig.3
Hypocotyl Elongation
Fig. 3
	Mock																				(-)-GR24
Col-0	1.402	2.017	1.264	2.385	1.363	1.573	1.751	1.658	2.759	1.612	1.805	1.578	2.321	2.104	1.707	1.834	1.682	2.172	2.076	1.832	1.628	1.346	1.607	1.436	1.232	1.092	1.438	1.354	1.669	1.412	1.648	1.946	1.574	0.689	1.591	1.388	1.117	0.977	1.061	1.294
htl-3	3.551	3.049	3.23	3.085	2.326	2.961	2.704	3.125	3.454	3.674	3.9061	3.019	3.692	3.072	3.566	2.636	2.663	2.425	3.29	3.538	3.758	1.807	2.707	1.705	2.49	2.737	2.302	2.09	2.445	2.263	1.693	3.039	2.444	3.039	3.473	2.386	1.779	2.808	3.455	2.941
AtKAI2-mcitrine #1	2.808	2.671	2.205	1.826	2.75	2.111	3.062	2.378	3.435	2.786	1.292	1.915	2.873	2.932	2.378	2.086	2.797	2.52	2.274	1.55	1.586	1.681	1.565	1.632	2.6	1.666	2.586	1.917	2.483	1.471	2.566	1.254	1.133	1.591	2.192	1.733	1.642	2.751	2.251	1.642
AtKAI2-mcitrine #2	2.688	2.171	2.651	2.455	2.366	3.475	2.894	2.34	2.404	2.792	1.993	1.852	2.916	1.959	2.113	1.523	2.833	2.671	1.782	1.691	2.192	1.717	1.955	1.851	1.921	1.481	1.658	1.351	1.383	1.519	1.684	1.893	2.396	1.929	1.486	2.275	1.854	2.384	2.106	2.357
AtKAI2-GUS #1	1.806	1.777	1.653	1.282	1.229	1.805	1.877	1.971	1.589	1.084	1.814	1.789	2.697	1.57	1.646	1.505	2.273	1.605	2.365	1.433	1.22	1.26	1.385	1.314	1.513	1.573	1.479	1.062	1.633	1.661	1.395	1.341	1.164	1.568	1.344	1.646	1.991	1.864	1.705	2.161
AtKAI2-GUS #2	1.771	1.813	1.497	2.12	2.045	2.253	1.938	2.714	1.699	1.571	1.841	1.139	1.523	1.475	1.52	1.616	1.829	2.186	2.17	1.45	1.805	1.22	1.317	1.062	0.966	1.099	1.108	1.877	1.146	1.339	1.24	1.532	1.155	1.318	1.336	1.426	1.395	1.699	1.609	1.929
PsKAI2A.2-mcitrine #1	1.552	1.942	1.223	2.731	2.321	2.109	1.454	2.622	2.079	1.541	1.47	2.221	2.13	2.042	1.817	1.717	1.89	1.879	2.022	2.741	1.688	1.655	1.431	1.599	0.757	1.634	1.856	1.517	1.565	2.281	2.104	1.379	2.24	2.486	1.758	1.3	1.643	2.13	2.141	1.493
PsKAI2A.2-mcitrine #2	2.219	1.551	1.88	1.368	2.249	1.752	1.585	2.313	1.346	2.488	1.516	1.866	2.413	2.064	1.43	1.474	2.421	1.016	2.351	1.977	1.739	1.755	1.937	1.457	2.861	1.774	2.024	1.866	2.32	3.09	2.018	1.621	1.673	2.563	1.736	2.571	2.782	2.172	2.584	1.009
PsKAI2A.2-GUS #1	2.506	2.316	1.644	1.041	1.518	1.935	1.22	1.923	2.144	2.045	2.66	1.869	1.506	2.375	1.751	2.266	2.022	3.453	1.848	1.81	1.855	1.408	1.861	1.377	1.532	1.861	1.211	2.206	2.442	1.625	1.799	1.499	2.117	1.436	1.377	1.607	1.446	1.777	1.441	1.892
PsKAI2A.2-GUS #2	1.971	1.735	1.055	1.776	0.829	2.109	2.428	2.203	1.359	2.063	1.432	0.941	2.3	0.858	1.53	1.342	1.905	2.041	2.146	1.097	1.439	1.145	1.139	1.519	1.793	0.892	1.328	1.684	1.101	1.612	1.65	1.354	1.579	1.135	1.684	1.396	1.23	0.678	1.107	1.65
PsKAI2B-GUS #1	2.464	3.013	2.879	2.982	2.878	3.148	3.103	3.071	3.657	3.012	3.575	3.094	2.812	2.479	2.839	3.129	2.732	2.689	3.046	2.705	1.578	1.703	1.631	2.139	1.383	2.507	1.69	1.792	1.609	1.597	1.426	1.653	1.465	2.766	2.392	1.752	1.644	2.21	2.378	2.072
PsKAI2B-GUS #2	2.795	3.503	3.084	3.008	2.665	3.142	2.922	2.958	2.618	2.643	3.197	2.97	2.698	3.825	2.943	3.065	2.683	3.219	2.328	2.863	1.751	1.808	1.552	2.201	2.337	1.87	1.762	2.159	2.492	1.91	2.811	2.427	1.585	2.126	2.417	2.586	1.727	2.129	1.512	2.699

## Sheet: Fig.4b
Intrinsic Fluorescence
Fig. 4b
	DF/DFMAX
µM	AtKAI2			PsKAI2A.2				PsKAI2B
0	0	0	0	0	0	0	0	0	0	0	0
12.5	0.210889	0.306145	0.305647	0.16802	0.191315	0.085402	0.056038	0.141897	0.170079	0.042568	0.083054
25	0.377594	0.321234	0.350234	0.228294	0.211074	0.251465	0.290406	0.204968	0.295515	0.152854	0.316392
50	0.39051	0.473318	0.378628	0.381438	0.413562	0.301903	0.374462	0.398914	0.547018	0.411712	0.395877
100	0.441396	0.429234	0.528534	0.679547	0.583301	0.558965	0.618791	0.7368	0.666649	0.667717	0.696766
200	0.848199	0.84987	0.83867	0.758753	0.885311	0.886201		0.700078	0.709887	0.680134
400	1	1	1	1	1	1	1	1	1	1	1

## Sheet: Fig.4c-f
DSF Data
Fig. 4c	PsKAI2A
	Temperature	20	20.5	21	21.5	22	22.5	23	23.5	24	24.5	25	25.5	26	26.5	27	27.5	28	28.5	29	29.5	30	30.5	31	31.5	32	32.5	33	33.5	34	34.5	35	35.5	36	36.5	37	37.5	38	38.5	39	39.5	40	40.5	41	41.5	42	42.5	43	43.5
µM (+)-GR24	0 µM	-2.47589	-5.36443	-4.95178	-4.95178	-4.95178	-4.96713	-4.83717	-4.90264	-5.00637	-4.59431	-4.54819	-4.95615	-4.89985	-4.5725	-4.75606	-4.64759	-4.11094	-3.89833	-4.11135	-4.5874	-5.51714	-6.92799	-8.49124	-9.88126	-10.8959	-11.6208	-12.5639	-13.6923	-15.3287	-17.968	-21.7448	-26.5267	-32.1359	-38.2035	-44.3012	-50.4184	-56.3307	-62.51	-68.9609	-75.2911	-81.1193	-85.8989	-88.5093	-88.6984	-85.9117	-79.9505	-70.6434	-58.5987
	31.25 µM	-6.14412	-13.3123	-12.2882	-12.2882	-12.2882	-12.2947	-12.3364	-11.7039	-10.9973	-10.5514	-9.96533	-9.2472	-8.89713	-8.99314	-9.24363	-9.31	-9.24467	-9.03331	-8.65384	-8.38415	-8.42435	-9.24683	-10.4192	-11.2403	-12.437	-13.8515	-14.8449	-15.8392	-17.6931	-19.9837	-22.555	-25.98	-30.236	-34.9302	-39.7217	-45.1197	-51.2691	-57.6916	-63.9495	-70.364	-76.0672	-79.8831	-81.7792	-82.0017	-79.3814	-73.8339	-65.5351	-54.8317
	62.5 µM	-0.413829	-0.896629	-0.827658	-0.827658	-0.827658	-0.823714	-0.845356	-0.9341	-0.8981	-0.382678	0.432365	0.828191	1.40479	1.87381	1.75956	1.50937	1.48199	1.34839	0.979189	0.618372	0.449291	0.335369	-0.169577	-1.00376	-1.70881	-2.56891	-3.85535	-5.3028	-6.49694	-8.20433	-11.1264	-14.2551	-17.1723	-20.4485	-23.7717	-26.8292	-30.2696	-34.2899	-38.9828	-43.9461	-48.0516	-51.3913	-53.9041	-54.3296	-53.1002	-50.3991	-45.726	-39.1372
	125 µM	-0.82839	-1.79484	-1.65678	-1.65678	-1.65678	-1.70097	-1.40699	-0.9976	-0.928113	-0.620895	0.0120235	0.326258	0.448843	0.828563	0.693725	0.401452	0.275528	-0.105132	-0.633293	-0.68392	-0.886658	-1.50433	-1.5857	-1.70148	-2.50458	-3.30508	-3.95303	-5.5902	-7.53146	-9.56466	-12.1647	-15.1129	-18.1759	-21.5386	-25.2381	-29.2311	-33.5824	-38.0125	-42.6137	-46.9854	-51.0737	-54.7425	-57.1309	-57.7989	-56.7083	-53.2778	-47.3615	-40.1938
	250 µM	-0.456877	-0.989901	-0.913755	-0.913755	-0.913755	-0.970841	-0.608679	0.0995075	-0.0506607	-0.240754	0.337939	0.181243	-0.540048	-0.7929	-0.676082	-1.38207	-1.74635	-1.34132	-1.46101	-2.14997	-2.46063	-2.52657	-3.27935	-4.07253	-4.77593	-5.73832	-7.18069	-8.69011	-10.8288	-13.2314	-16.0937	-19.7525	-23.599	-27.3573	-31.7189	-36.705	-41.4814	-46.7123	-52.0419	-57.034	-61.3803	-64.5315	-65.7997	-65.3614	-62.8262	-57.6575	-51.1092	-43.4147
	500 µM	-2.04445	-4.42964	-4.0889	-4.0889	-4.0889	-4.0426	-4.35178	-4.79075	-4.74873	-4.89998	-4.71027	-4.29676	-4.25624	-4.48395	-4.65346	-5.02384	-5.11386	-4.76497	-4.92693	-4.93464	-4.81357	-5.85698	-7.32486	-8.05816	-9.29084	-11.5827	-13.3724	-15.1736	-17.9587	-21.3495	-25.0274	-29.3909	-34.7955	-40.1027	-45.4193	-51.0013	-56.3105	-61.2596	-66.6182	-71.0687	-73.7991	-75.8887	-76.3676	-74.0458	-69.7147	-63.6817	-54.7605	-43.8131
	1000 µM	-1.46923	-3.18333	-2.93845	-2.93845	-2.93845	-3.03114	-2.45906	-1.27107	-0.870783	-0.714906	-0.772205	-1.56154	-2.06784	-2.08117	-2.53086	-2.5514	-1.94911	-2.08715	-2.95019	-3.91232	-5.64141	-8.16422	-10.1622	-12.2115	-14.0561	-15.4413	-17.1056	-19.8009	-22.3904	-25.6226	-30.0824	-34.4403	-38.5219	-42.6314	-46.5557	-49.522	-52.2817	-55.0167	-57.396	-58.8583	-60.1902	-60.555	-58.9156	-55.8752	-51.2611	-44.3695	-35.9771	-26.96
Fig. 4d	PsKAI2B
	Temperature	20	20.5	21	21.5	22	22.5	23	23.5	24	24.5	25	25.5	26	26.5	27	27.5	28	28.5	29	29.5	30	30.5	31	31.5	32	32.5	33	33.5	34	34.5	35	35.5	36	36.5	37	37.5	38	38.5	39	39.5	40	40.5	41	41.5	42	42.5	43	43.5
µM (+)-GR24	0 µM	-2.53701	-5.49686	-5.07402	-5.07402	-5.07402	-5.0515	-5.16694	-5.64926	-5.68205	-5.68828	-6.13837	-6.09724	-5.717	-5.24179	-5.29091	-5.49626	-5.63827	-6.14889	-6.80419	-7.33943	-7.98707	-8.80479	-9.59151	-10.8394	-12.311	-13.6296	-15.6306	-18.1895	-21.1732	-24.9009	-29.4474	-34.2348	-39.6148	-44.946	-50.3182	-56.4433	-63.0162	-70.4715	-79.1717	-88.5547	-98.2586	-109.188	-120.73	-133.313	-147.217	-162.825	-179.988	-197.853
	31.25 µM	-3.7415	-8.10658	-7.483	-7.483	-7.483	-7.55	-7.06916	-6.72068	-6.59929	-6.40766	-6.18366	-6.16613	-6.02368	-6.06467	-6.78819	-7.50281	-7.91244	-8.59614	-9.30467	-9.05966	-8.87494	-9.60717	-10.4852	-11.7128	-13.8108	-15.669	-17.2816	-19.3787	-22.2312	-25.3369	-29.3444	-34.1501	-38.8591	-43.061	-47.4003	-52.3984	-57.7497	-64.1077	-71.4165	-79.4139	-87.9176	-97.5137	-107.853	-119.339	-132.421	-146.347	-160.867	-176.461
	62.5 µM	-1.95757	-4.24141	-3.91515	-3.91515	-3.91515	-3.79151	-4.64138	-5.64786	-5.40227	-5.14587	-5.77617	-5.80328	-5.75751	-7.05651	-8.40002	-8.82677	-9.24867	-9.53219	-9.43069	-9.8102	-10.5654	-11.5179	-12.6974	-13.5648	-14.6661	-16.2761	-17.844	-20.1538	-23.5752	-26.6984	-29.3815	-32.753	-35.9561	-38.8357	-42.3537	-46.9388	-51.8323	-57.1715	-63.3262	-70.2496	-77.6989	-85.7009	-94.7196	-104.885	-115.96	-127.884	-141.226	-155.653
	125 µM	-1.17745	-2.55114	-2.35489	-2.35489	-2.35489	-2.28589	-2.75148	-3.23773	-4.06239	-5.18829	-6.23803	-7.21272	-7.94402	-8.1847	-8.31975	-8.68408	-8.79577	-8.95529	-9.58263	-10.5438	-11.5725	-12.747	-14.0637	-15.8138	-17.423	-18.6041	-20.6113	-23.6867	-25.9947	-28.78	-33.0908	-36.9384	-40.085	-44.397	-49.2946	-53.8229	-59.3946	-66.0896	-73.0023	-80.2782	-88.4254	-96.5751	-105.177	-115.114	-125.216	-136.076	-148.683	-161.147
	250 µM	-1.80181	-3.90391	-3.60361	-3.60361	-3.60361	-3.62615	-3.49057	-3.13056	-3.3046	-3.74469	-4.21046	-4.96434	-5.96988	-6.84086	-7.88271	-8.36338	-8.95632	-9.7939	-10.4854	-11.3497	-12.442	-13.3844	-13.9654	-15.0188	-16.2428	-17.7022	-19.5665	-21.9918	-24.2217	-26.1225	-28.4158	-30.8862	-33.2353	-36.1896	-39.6282	-42.934	-46.4105	-50.4013	-54.1732	-58.9461	-64.6678	-70.5908	-77.8059	-86.6845	-95.8173	-105.445	-116.736	-128.794
	500 µM	-3.11282	-6.74445	-6.22564	-6.22564	-6.22564	-6.06642	-7.0229	-9.05444	-11.2333	-12.8631	-14.7162	-16.8404	-17.9738	-18.5184	-19.5903	-20.6992	-21.6866	-23.335	-25.5255	-27.7457	-29.6851	-31.5691	-33.5621	-35.8657	-37.6918	-39.6501	-42.1237	-44.1918	-45.9389	-48.1815	-50.2063	-51.6753	-53.638	-55.3394	-56.3764	-58.1119	-60.4278	-62.8588	-65.922	-69.9333	-74.2167	-78.8662	-84.0387	-90.3396	-97.4279	-104.574	-112.067	-119.91
	1000 µM	-4.5223	-9.79832	-9.04461	-9.04461	-9.04461	-8.80612	-10.2612	-13.1732	-16.0025	-19.0114	-21.715	-24.1772	-26.794	-28.9353	-30.7748	-33.0929	-35.3523	-37.6759	-40.2655	-43.0934	-46.5176	-50.1294	-53.0577	-56.0888	-58.9373	-60.5872	-62.0817	-64.5013	-67.1277	-69.6946	-72.8673	-76.0417	-78.0769	-79.2085	-80.7422	-82.546	-84.5357	-87.7893	-91.762	-95.3801	-98.6545	-101.934	-105.062	-108.73	-112.687	-116.632	-120.477	-123.661
Fig. 4e	PsKAI2A
	Temperature	20	20.5	21	21.5	22	22.5	23	23.5	24	24.5	25	25.5	26	26.5	27	27.5	28	28.5	29	29.5	30	30.5	31	31.5	32	32.5	33	33.5	34	34.5	35	35.5	36	36.5	37	37.5	38	38.5	39	39.5	40	40.5	41	41.5	42	42.5	43	43.5
µM (—)-GR24	0 µM	-2.42707	-5.25865	-4.85414	-4.85414	-4.85414	-4.846	-4.93441	-4.79083	-4.37308	-4.67441	-4.99085	-4.92244	-5.19855	-5.28077	-4.90459	-4.95352	-5.27441	-5.37315	-5.79695	-5.69741	-4.98092	-4.81689	-5.00201	-5.23279	-6.42868	-8.31216	-10.2774	-12.623	-15.3939	-18.5576	-22.2331	-26.0521	-30.4707	-35.6884	-41.2196	-47.225	-53.9181	-60.6442	-67.3431	-73.6706	-79.0264	-83.2853	-85.9262	-86.1143	-83.4154	-78.2253	-70.1137	-58.4601
	31.25 µM	-7.70965	-16.7043	-15.4193	-15.4193	-15.4193	-15.3544	-15.7765	-16.3543	-17.1016	-18.7653	-20.1274	-20.782	-21.1108	-21.5836	-21.4679	-20.7517	-20.5568	-20.9803	-20.9313	-21.1546	-21.7422	-21.7297	-21.1504	-20.5619	-19.7482	-19.0013	-18.8709	-19.5111	-20.7358	-22.3598	-24.4653	-26.6373	-28.8144	-30.789	-33.1833	-35.8745	-38.7017	-41.6203	-45.0621	-48.1505	-50.2022	-51.6056	-51.7737	-50.1582	-46.6175	-41.1567	-33.7629	-25.6435
	62.5 µM	-6.84292	-14.8263	-13.6858	-13.6858	-13.6858	-13.6723	-13.684	-14.3191	-15.1486	-15.431	-15.0977	-15.1664	-15.9078	-15.9764	-16.3407	-16.7808	-17.1078	-17.1734	-17.042	-16.7059	-16.4025	-16.3059	-16.0542	-16.3259	-16.8467	-17.0173	-16.9955	-17.1144	-17.05	-17.2868	-18.2994	-19.323	-20.5463	-22.0555	-23.2483	-24.2887	-25.6081	-27.0276	-28.3113	-29.681	-30.4021	-30.4653	-30.3057	-29.4159	-27.3577	-25.0261	-22.1905	-17.8431
	125 µM	-8.99628	-19.4919	-17.9926	-17.9926	-17.9926	-17.8697	-18.6259	-20.1375	-21.1708	-22.0925	-23.4845	-24.9276	-25.6543	-26.282	-26.9517	-26.7078	-25.8884	-25.4724	-25.3623	-24.5706	-23.5195	-22.7972	-22.22	-21.3471	-20.9524	-21.2075	-21.0347	-20.4051	-20.0796	-20.1053	-19.9782	-20.3447	-21.0018	-21.1525	-21.1436	-21.4577	-21.4743	-21.4606	-21.9945	-21.874	-20.9807	-20.4175	-18.9546	-16.2911	-13.7573	-10.7582	-6.44599	-2.39685
	250 µM	-8.85436	-19.1844	-17.7087	-17.7087	-17.7087	-17.5478	-18.5768	-20.2718	-21.4584	-22.7944	-24.5708	-26.0369	-26.6653	-27.4307	-27.6496	-26.7537	-26.0812	-25.9064	-25.0829	-24.3986	-24.3098	-23.6312	-22.8492	-22.1523	-20.8495	-19.0136	-17.5379	-16.1361	-14.8673	-14.3929	-14.2272	-13.4108	-12.1348	-10.9185	-9.18255	-7.94573	-7.85005	-7.8868	-7.51394	-7.18894	-6.08554	-3.93993	-2.17187	-0.687541	1.51677	3.76196	5.97575	9.13869
	500 µM	-8.72114	-18.8958	-17.4423	-17.4423	-17.4423	-17.3501	-17.8533	-19.3066	-21.3291	-23.5857	-24.873	-25.7311	-26.2993	-26.1762	-25.941	-25.1063	-24.1166	-22.8746	-20.9863	-19.0599	-18.4724	-18.338	-18.2535	-18.6257	-18.2701	-16.7915	-14.7147	-12.7291	-11.1403	-9.93987	-8.86589	-8.15209	-7.18794	-5.30472	-3.52266	-2.0321	0.101905	1.85397	2.7669	3.6531	4.68312	4.90879	5.45385	6.82985	8.25901	9.90931	12.1489	14.4899
	1000 µM	-6.88173	-14.9104	-13.7635	-13.7635	-13.7635	-13.7458	-13.8656	-13.9188	-14.5961	-15.1484	-15.5463	-16.7449	-17.4316	-17.5796	-18.0348	-17.77	-16.5745	-15.5801	-13.793	-12.0975	-11.4824	-11.3469	-11.1675	-11.7549	-12.1301	-11.7825	-11.3791	-10.6442	-9.86792	-8.7635	-7.54876	-6.15972	-5.10941	-3.52936	-1.86265	-0.100537	1.79754	3.57557	5.39186	6.9531	7.59911	7.95698	9.15164	10.2139	11.119	13.3091	16.2084	17.7145
Fig. 4f	PsKAI2B
	Temperature	20	20.5	21	21.5	22	22.5	23	23.5	24	24.5	25	25.5	26	26.5	27	27.5	28	28.5	29	29.5	30	30.5	31	31.5	32	32.5	33	33.5	34	34.5	35	35.5	36	36.5	37	37.5	38	38.5	39	39.5	40	40.5	41	41.5	42	42.5	43	43.5
µM (—)-GR24	0 µM	-1.39284	-3.01782	-2.78568	-2.78568	-2.78568	-2.69503	-3.38113	-3.64623	-3.24234	-3.46117	-3.43611	-2.65038	-2.33572	-2.65828	-2.61582	-2.64008	-3.29716	-3.90368	-4.19827	-5.20684	-6.20833	-6.59233	-7.37938	-8.97209	-10.1499	-11.6217	-13.9274	-15.7373	-17.7782	-21.3036	-25.0693	-28.86	-33.8571	-38.8972	-43.1718	-48.1297	-54.2925	-61.2267	-69.0856	-78.6834	-88.9566	-99.3379	-111.213	-123.797	-136.425	-151.159	-167.442	-183.162
	31.25 µM	-13.2704	-28.7524	-26.5407	-26.5407	-26.5407	-26.2768	-27.868	-31.1658	-34.7299	-39.1105	-43.2979	-46.6585	-49.6323	-52.6677	-56.0597	-60.1823	-64.7713	-69.7039	-74.7176	-79.1519	-83.0855	-87.3528	-91.9523	-96.2319	-100.641	-104.399	-107.147	-109.404	-111.603	-113.419	-115.267	-116.571	-116.029	-113.707	-109.636	-104.545	-98.7952	-93.1697	-88.0207	-83.9199	-80.2592	-77.5189	-76.1695	-76.2965	-77.8028	-80.3975	-84.0338	-88.0473
	62.5 µM	-13.2991	-28.8148	-26.5983	-26.5983	-26.5983	-26.3081	-27.9597	-32.179	-37.4311	-42.8137	-47.8119	-53.0308	-57.5926	-61.109	-64.9839	-69.6708	-74.3569	-80.1897	-87.0041	-93.2921	-99.3769	-106.183	-112.423	-117.534	-122.185	-125.647	-127.189	-127.271	-126.841	-126.397	-125.808	-124.172	-120.869	-116.274	-109.97	-101.941	-94.5063	-88.6936	-83.6025	-79.1893	-76.5366	-74.0442	-71.2342	-68.7145	-66.8771	-64.8877	-62.9683	-61.8983
	125 µM	-18.1005	-39.2177	-36.201	-36.201	-36.201	-35.8263	-38.1089	-42.6474	-47.4801	-53.0711	-59.1229	-64.9164	-70.14	-75.0258	-79.5298	-83.7509	-88.2922	-94.2396	-100.832	-107.205	-113.969	-121.15	-126.563	-130.49	-134.164	-136.336	-136.377	-136.183	-135.947	-134.718	-133.315	-131.557	-127.561	-121.549	-114.415	-105.42	-95.6991	-87.4592	-79.9491	-73.5324	-69.0532	-65.6104	-62.5154	-60.2812	-58.1662	-56.2072	-54.5201	-52.0657
	250 µM	-18.1543	-39.3342	-36.3085	-36.3085	-36.3085	-35.9001	-38.2801	-44.0239	-49.711	-55.604	-62.2032	-68.6106	-73.6951	-78.4381	-83.7377	-89.2326	-95.1467	-102.762	-111.252	-118.661	-125.56	-132.468	-137.859	-141.785	-145.975	-149.408	-150.951	-151.953	-152.798	-151.8	-150.07	-147.952	-143.691	-137.92	-132.02	-124.495	-116.246	-109.228	-101.75	-94.1927	-88.2486	-82.6456	-76.8511	-73.2308	-70.3182	-66.5387	-63.6511	-61.4176
	500 µM	-18.4959	-40.0744	-36.9917	-36.9917	-36.9917	-36.6103	-38.8348	-44.1322	-49.8712	-55.452	-60.4196	-65.511	-70.5383	-74.5725	-78.5283	-82.9937	-87.9417	-93.6128	-100.118	-106.901	-113.662	-119.796	-124.611	-128.522	-131.41	-132.618	-132.559	-132.377	-131.829	-130.923	-129.758	-127.998	-124.91	-119.593	-112.646	-105.546	-98.6417	-91.5078	-85.9954	-82.0921	-78.227	-74.2613	-71.4011	-68.5281	-64.4188	-60.7141	-56.9241	-52.0066
	1000 µM	-17.7893	-38.5436	-35.5787	-35.5787	-35.5787	-35.189	-37.4382	-42.9139	-49.5789	-56.4844	-62.935	-69.698	-76.3188	-80.8819	-84.7147	-89.5157	-94.1682	-98.8836	-105.015	-111.382	-117.031	-122.006	-125.733	-128.693	-131.036	-131.483	-131.216	-131.541	-130.916	-130.215	-131.283	-132.259	-131.84	-131.271	-129.276	-125.392	-121.866	-119.426	-117.143	-116.34	-116.579	-115.891	-113.771	-111.032	-107.355	-102.265	-96.1766	-89.0645
[truncated: 103 more columns]

## Sheet: Fig.4g-h
	Fig. 4g : Enzymatic kinetics with (±)-GC240								Fig. 4h : Enzymatic kinetics with (±)-GC486
	DiFMU in µM								DiFMU in µM
Times (s)	AtD14	AtKAI2	RMS3	PsKAI2A.2	PsKAI2B	Control		Times (s)	AtD14	AtKAI2	RMS3	PsKAI2A.2	PsKAI2B	Control
0	0	0	0	0	0	0		0	0	0	0	0	0	0
0.54	0.45423	0.0696133	0.426764	0.0818044	0.312969	0.100778		0.54	1.85756	0.477056	2.30576	0.345648	0.666376	0.220008
1.08	0.51424	0.0717244	0.42612	0.0875778	0.31668	0.0981644		1.08	2.15036	0.487944	2.72746	0.340368	0.751512	0.225288
1.59	0.54909	0.07044	0.435973	0.0714489	0.319658	0.09876		1.59	2.26571	0.497264	2.80525	0.34936	0.83524	0.229992
2.12	0.56611	0.07076	0.440236	0.07044	0.327404	0.0972044		2.12	2.33099	0.49768	2.86406	0.351912	0.92004	0.23692
2.65	0.57549	0.0712178	0.439871	0.0709911	0.330569	0.0983511		2.65	2.35591	0.503456	2.89542	0.359752	0.996352	0.24096
3.18	0.58601	0.0714933	0.44624	0.0720889	0.335609	0.0998622		3.18	2.39399	0.515496	2.90985	0.366024	1.08502	0.244672
3.71	0.59323	0.0718133	0.448484	0.0706667	0.337213	0.0985333		3.71	2.39898	0.515744	2.9129	0.373528	1.17297	0.247888
4.24	0.60137	0.0735556	0.45348	0.0704844	0.344818	0.0996311		4.24	2.42424	0.516488	2.90573	0.381608	1.23104	0.239728
4.77	0.60694	0.0731911	0.454902	0.07108	0.347751	0.0986711		4.77	2.4511	0.52152	2.91909	0.38656	1.30537	0.244344
5.3	0.61519	0.0730533	0.458613	0.0712178	0.350596	0.100182		5.3	2.47218	0.52812	2.93782	0.39308	1.3943	0.238408
5.83	0.62179	0.0738311	0.462649	0.0715867	0.349218	0.0995867		5.83	2.49801	0.532904	2.94161	0.398856	1.45311	0.257296
6.36	0.62612	0.0736	0.464893	0.0700267	0.357467	0.0978		6.36	2.50504	0.54	2.94557	0.40628	1.51853	0.255648
6.89	0.63726	0.0737867	0.469338	0.0725956	0.360173	0.0997689		6.89	2.54674	0.544616	2.95151	0.410976	1.59409	0.23824
7.42	0.64324	0.07296	0.473507	0.0717689	0.36416	0.0983956		7.42	2.55263	0.547176	2.95654	0.417416	1.63962	0.245248
7.95	0.65262	0.0750667	0.478364	0.0753422	0.366498	0.0979822		7.95	2.59558	0.553112	2.96933	0.426568	1.70974	0.233536
8.48	0.65974	0.0753422	0.47548	0.0744711	0.365533	0.09748		8.48	2.61903	0.549896	2.97717	0.429624	1.77623	0.240464
9.01	0.6553	0.0752044	0.486067	0.0721333	0.366129	0.0978933		9.01	2.65348	0.548744	3.01165	0.4368	1.82334	0.233208
9.54	0.67613	0.0758	0.486982	0.0731422	0.376031	0.09876		9.54	2.67591	0.555424	3.02146	0.44464	1.89709	0.235104
10.07	0.67551	0.0761244	0.490693	0.0730044	0.37612	0.0967911		10.07	2.70311	0.563344	3.02872	0.450824	1.94526	0.255976
10.6	0.68356	0.0762133	0.493444	0.07232	0.378778	0.0980756		10.6	2.72101	0.566976	3.00942	0.458	1.99682	0.245248
11.13	0.68552	0.0749778	0.501053	0.0747956	0.380751	0.0983956		11.13	2.76623	0.566888	3.03218	0.461056	2.04104	0.23304
11.66	0.69356	0.0755289	0.502978	0.0718622	0.385333	0.0978		11.66	2.77257	0.574152	3.03994	0.4726	2.09358	0.242944
12.19	0.69686	0.0755289	0.509253	0.0755733	0.387947	0.0989467		12.19	2.80986	0.576048	3.04341	0.479616	2.15661	0.235928
12.72	0.70717	0.0771289	0.51072	0.0730978	0.390742	0.0984889		12.72	2.83853	0.583392	3.0618	0.484808	2.2005	0.250944
13.25	0.70985	0.0764889	0.515991	0.0798356	0.392298	0.0996311		13.25	2.8613	0.582232	3.07574	0.487288	2.25618	0.25416
13.78	0.7215	0.0771778	0.515169	0.0736933	0.393169	0.0990844		13.78	2.9183	0.58636	3.08086	0.495208	2.30658	0.249952
14.31	0.72088	0.0783244	0.51952	0.07232	0.394956	0.0978		14.31	2.9396	0.586688	3.08275	0.498504	2.35212	0.257792
14.84	0.72099	0.0764889	0.523556	0.0713556	0.39656	0.0992222		14.84	2.95943	0.594112	3.10322	0.5056	2.38272	0.250776
15.37	0.73089	0.0777733	0.531987	0.0732356	0.40348	0.0981644		15.37	3.00442	0.594608	3.10478	0.511208	2.43717	0.245496
15.9	0.73511	0.0785067	0.533636	0.0731422	0.403116	0.1		15.9	3.0077	0.595928	3.1358	0.519536	2.47718	0.237088
16.43	0.73903	0.0785511	0.538542	0.0743333	0.402013	0.0980311		16.43	3.03081	0.601704	3.12614	0.524816	2.52082	0.244344
16.96	0.74305	0.0785511	0.540742	0.0725467	0.406551	0.100364		16.96	3.06765	0.599064	3.14562	0.53068	2.57286	0.225208
17.49	0.74192	0.0795156	0.542209	0.0747467	0.407467	0.0995422		17.49	3.09982	0.615232	3.13366	0.540248	2.6005	0.228504
18.02	0.74316	0.0784578	0.544404	0.0741956	0.407196	0.100596		18.02	3.12045	0.611272	3.16698	0.552616	2.65289	0.240632
18.55	0.74398	0.0803378	0.5516	0.0737378	0.409027	0.0995422		18.55	3.14674	0.61028	3.17284	0.556248	2.69009	0.244424
19.08	0.75244	0.0807511	0.55	0.0846489	0.411822	0.100044		19.08	3.16124	0.615888	3.18274	0.561528	2.73093	0.253664
19.61	0.7512	0.0812089	0.560813	0.0733289	0.417596	0.0998622		19.61	3.19523	0.621168	3.19561	0.572168	2.76392	0.23948
20.14	0.75244	0.0810267	0.558431	0.0750667	0.417413	0.100458		20.14	3.20634	0.617792	3.19923	0.581656	2.77894	0.244672
20.67	0.74976	0.0799733	0.565396	0.07516	0.421676	0.0997689		20.67	3.21438	0.629336	3.19791	0.580584	2.81672	0.256384
21.2	0.75182	0.0817156	0.572409	0.0745644	0.421218	0.1		21.2	3.27275	0.62216	3.22926	0.598152	2.86613	0.262
21.73	0.75574	0.0802	0.572409	0.07484	0.420942	0.0983022		21.73	3.27195	0.63016	3.21746	0.590648	2.88593	0.256968
22.26	0.75852	0.0816222	0.578276	0.0767644	0.422364	0.100227		22.26	3.31104	0.632552	3.23958	0.601784	2.92511	0.259024
22.79	0.75264	0.0809333	0.578138	0.0760756	0.425707	0.0986267		22.79	3.31704	0.638	3.247	0.608216	2.95069	0.257704
23.32	0.75182	0.0806578	0.584507	0.0741956	0.424702	0.09936		23.32	3.33959	0.632056	3.25146	0.620016	2.9558	0.262984
23.85	0.75223	0.0818044	0.587898	0.0747022	0.428596	0.0994489		23.85	3.36045	0.64064	3.2687	0.622736	3.00662	0.242944
24.38	0.7546	0.0831822	0.593538	0.0749289	0.428458	0.0988533		24.38	3.39456	0.64608	3.28404	0.635688	3.03664	0.239312
24.91	0.75625	0.0818044	0.594498	0.0735556	0.424929	0.1		24.91	3.40781	0.643688	3.28693	0.641544	3.06922	0.244096
25.44	0.75337	0.0824489	0.59592	0.0746089	0.431116	0.09968		25.44	3.42618	0.64468	3.2965	0.645424	3.07186	0.230568
25.97	0.75667	0.0825867	0.598804	0.0743822	0.432031	0.101742		25.97	3.45133	0.6474	3.30804	0.654664	3.11286	0.247728
26.5	0.76636	0.0829067	0.604582	0.0757556	0.43084	0.0991289		26.5	3.46255	0.651032	3.34261	0.654664	3.16574	0.243352
27.03	0.75945	0.0840044	0.609529	0.0813911	0.433911	0.1		27.03	3.49099	0.655408	3.32454	0.665224	3.15329	0.235024
27.56	0.76925	0.0843733	0.611453	0.0735111	0.434462	0.0994933		27.56	3.50776	0.654584	3.33271	0.67372	3.19965	0.242696
28.09	0.76296	0.0839156	0.616907	0.0746578	0.434644	0.1		28.09	3.52169	0.657712	3.35812	0.680152	3.20608	0.237088
28.62	0.76945	0.0845111	0.617733	0.0857467	0.436204	0.102107		28.62	3.52657	0.656808	3.35539	0.689888	3.26803	0.231312
29.15	0.77079	0.0843244	0.625342	0.07452	0.436524	0.101147		29.15	3.55819	0.662008	3.36562	0.697808	3.27884	0.233456
29.68	0.77347	0.0845111	0.624791	0.0760311	0.437533	0.10096		29.68	3.5737	0.667528	3.39218	0.706472	3.29642	0.231808
30.21	0.77141	0.0865244	0.631347	0.0758489	0.439364	0.103071		30.21	3.59909	0.66052	3.39978	0.711992	3.32158	0.233376
30.74	0.77667	0.0854711	0.63208	0.0750222	0.436156	0.100778		30.74	3.59852	0.671488	3.41842	0.72008	3.35894	0.233704
31.27	0.78079	0.0860667	0.632031	0.0743333	0.437622	0.10032		31.27	3.61427	0.671984	3.4086	0.734848	3.37486	0.244096
31.8	0.77244	0.08616	0.644178	0.0838667	0.442667	0.101924		31.8	3.63637	0.669512	3.43682	0.73988	3.41338	0.245168
32.33	0.7809	0.0866178	0.646102	0.0751156	0.442756	0.100138		32.33	3.66187	0.66968	3.42486	0.744	3.39961	0.240136
32.86	0.78162	0.0860222	0.64656	0.0828133	0.440787	0.100502		32.86	3.67365	0.6752	3.44861	0.753816	3.42898	0.233456
33.39	0.77914	0.0864356	0.648071	0.0756178	0.443538	0.101329		33.39	3.69042	0.679328	3.48458	0.761488	3.46305	0.239144
33.92	0.78317	0.0866622	0.654489	0.0755289	0.442347	0.10032		33.92	3.68905	0.678008	3.48961	0.764464	3.48986	0.249544
34.45	0.79142	0.0861111	0.654307	0.0764444	0.445507	0.101511		34.45	3.70402	0.681552	3.47294	0.77428	3.48136	0.231064
34.98	0.78605	0.0872133	0.659711	0.0760756	0.447018	0.100916		34.98	3.72022	0.685848	3.47294	0.78624	3.5259	0.233288
35.51	0.7877	0.0886356	0.663747	0.0747022	0.448484	0.102613		35.51	3.72453	0.688072	3.50314	0.788216	3.53118	0.230488
36.04	0.79884	0.0872133	0.67204	0.0847822	0.443996	0.100364		36.04	3.74537	0.684776	3.49282	0.797456	3.54134	0.248056
36.57	0.80152	0.08804	0.67108	0.0758489	0.449267	0.100413		36.57	3.77948	0.686832	3.50099	0.79812	3.55412	0.2554
37.1	0.79441	0.0885422	0.673418	0.07516	0.447018	0.101649		37.1	3.75693	0.70292	3.51056	0.815688	3.58068	0.267768
37.63	0.79564	0.0884978	0.676671	0.0859778	0.447111	0.102338		37.63	3.78311	0.686752	3.52401	0.817176	3.59718	0.252672
38.16	0.80296	0.0888178	0.676578	0.0765333	0.449907	0.101236		38.16	3.78266	0.699208	3.53861	0.833424	3.62185	0.257952
38.69	0.80369	0.0882667	0.682582	0.0854711	0.447387	0.100916		38.69	3.79489	0.690632	3.57178	0.83648	3.63628	0.240056
39.22	0.79822	0.08932	0.685147	0.0769911	0.44812	0.100364		39.22	3.81541	0.695992	3.54207	0.840192	3.67126	0.239968
39.75	0.80802	0.0899156	0.684827	0.0767644	0.449311	0.101422		39.75	3.84747	0.70012	3.58018	0.856688	3.68025	0.240632
40.28	0.80626	0.0901467	0.693351	0.0765822	0.452658	0.101422		40.28	3.84736	0.696648	3.56971	0.857928	3.71638	0.251112
40.81	0.81204	0.0896889	0.693902	0.0764889	0.448302	0.10096		40.81	3.8358	0.69896	3.58613	0.870216	3.70228	0.232632
41.34	0.81441	0.0906044	0.701649	0.0763511	0.450044	0.101693		41.34	3.85586	0.70144	3.59174	0.870712	3.71993	0.232632
41.87	0.8175	0.0891378	0.701787	0.0778622	0.451604	0.10096		41.87	3.86096	0.705888	3.62523	0.886712	3.74072	0.23832
42.4	0.8273	0.0902844	0.704076	0.0762622	0.450822	0.103022		42.4	3.87727	0.704568	3.623	0.89216	3.76967	0.231888
42.93	0.81328	0.0906489	0.709116	0.0875778	0.453116	0.10156		42.93	3.88101	0.708776	3.62474	0.898264	3.81356	0.23684
43.46	0.81967	0.0916133	0.715671	0.0786889	0.456324	0.101924		43.46	3.88316	0.712736	3.65641	0.906184	3.80778	0.237416
43.99	0.82544	0.0906044	0.715671	0.0772667	0.453253	0.101969		43.99	3.90685	0.714472	3.63909	0.912616	3.80606	0.240632
44.52	0.82637	0.0919778	0.72204	0.078	0.453391	0.102107		44.52	3.89575	0.714552	3.67745	0.92268	3.84474	0.233536
45.05	0.83153	0.0909733	0.719338	0.0772222	0.457058	0.100276		45.05	3.9328	0.725032	3.67506	0.930104	3.83476	0.237168
45.58	0.83524	0.0917956	0.72456	0.0781867	0.454764	0.100733		45.58	3.92022	0.723464	3.67382	0.942808	3.87634	0.245744
46.11	0.83741	0.09308	0.72896	0.0772667	0.457196	0.101236		46.11	3.92623	0.723048	3.69807	0.951144	3.88698	0.236504
46.64	0.83565	0.0942267	0.731804	0.0808889	0.457742	0.102796		46.64	3.92826	0.713312	3.69419	0.959312	3.87534	0.248224
47.17	0.83637	0.0924844	0.727724	0.0798356	0.458156	0.103071		47.17	3.94209	0.71752	3.71382	0.971848	3.92336	0.249456
47.7	0.8437	0.0929867	0.738631	0.0764889	0.460538	0.101604		47.7	3.9618	0.723128	3.70789	0.968384	3.90488	0.234856
48.23	0.84504	0.0934933	0.741609	0.0799244	0.460493	0.10188		48.23	3.95059	0.72	3.73816	0.987936	3.90925	0.239064
48.76	0.85091	0.0937689	0.742342	0.0778178	0.460173	0.102427		48.76	3.96838	0.730392	3.71564	0.97556	3.92154	0.241536
49.29	0.84854	0.0927111	0.747613	0.0777244	0.459529	0.101604		49.29	3.97246	0.720656	3.72446	0.989416	3.91462	0.242448
49.82	0.85689	0.0953244	0.752382	0.0791911	0.45944	0.1022		49.82	3.96895	0.731136	3.72158	1.0041	3.94085	0.245832
50.35	0.84854	0.0947733	0.750089	0.0779111	0.459622	0.101924		50.35	3.98368	0.729568	3.74386	1.01161	3.95503	0.235432
50.88	0.85999	0.0939956	0.756093	0.0777733	0.459258	0.100182		50.88	3.98016	0.721808	3.78675	1.01689	3.96006	0.248712
51.41	0.86226	0.0943156	0.754809	0.0871689	0.461089	0.101467		51.41	3.98979	0.734184	3.7606	1.02258	4.00387	0.23692
51.94	0.8572	0.0957822	0.761867	0.0780933	0.462462	0.102978		51.94	3.98322	0.743424	3.76852	1.03338	4.00931	0.237912
52.47	0.86834	0.09528	0.767551	0.0788267	0.462969	0.102107		52.47	3.99195	0.733856	3.79071	1.04106	3.99397	0.240464
53	0.86246	0.0953244	0.76796	0.0774978	0.463609	0.102338		53	4.00986	0.731384	3.80118	1.05582	4.01088	0.242608
53.53	0.8669	0.0967911	0.771356	0.0788267	0.459484	0.1022		53.53	4.00226	0.736912	3.79525	1.055	4.04322	0.249128
54.06	0.87772	0.0962889	0.773418	0.0786889	0.462142	0.10252		54.06	4.00555	0.738968	3.80646	1.07067	4.03835	0.244672
54.59	0.8736	0.0962889	0.775707	0.0895511	0.460124	0.103573		54.59	4.01541	0.74532	3.81455	1.08263	4.04025	0.251768
55.12	0.87968	0.0967467	0.777129	0.0774978	0.462187	0.101787		55.12	4.02277	0.73732	3.81826	1.09476	4.04091	0.23956
55.65	0.87937	0.0968844	0.780747	0.0813911	0.464387	0.102613		55.65	4.02096	0.752336	3.83162	1.09187	4.07993	0.2422
56.18	0.8868	0.0979822	0.78776	0.0843733	0.465307	0.103893		56.18	4.04329	0.75052	3.83278	1.11093	4.09246	0.25012
56.71	0.87958	0.0976178	0.788724	0.0788711	0.463382	0.10252		56.71	4.03195	0.746976	3.84029	1.10491	4.07539	0.241208
57.24	0.88618	0.0979378	0.790053	0.0783689	0.464298	0.101009		57.24	4.03149	0.752168	3.86553	1.12826	4.09428	0.24096
57.77	0.89113	0.0963778	0.789182	0.0793289	0.465809	0.10252		57.77	4.04826	0.756128	3.86941	1.12108	4.10187	0.24088
58.3	0.89381	0.0964711	0.798347	0.0800178	0.467827	0.100871		58.3	4.03195	0.751016	3.8638	1.12759	4.12447	0.257048
58.83	0.89309	0.09876	0.799036	0.0791022	0.463471	0.101649		58.83	4.04498	0.75572	3.88129	1.13494	4.13767	0.237824
59.36	0.89484	0.0973422	0.803387	0.0793778	0.464756	0.100778		59.36	4.06277	0.761328	3.8789	1.1436	4.12439	0.243192
59.89	0.90237	0.0981644	0.806827	0.0791467	0.464524	0.101969		59.89	4.05971	0.75572	3.90488	1.15234	4.16011	0.23964
60.42	0.89762	0.0991289	0.805173	0.0797422	0.463289	0.103436		60.42	4.05496	0.760752	3.9109	1.1643	4.13966	0.237912
60.95	0.89927	0.0993111	0.810218	0.0789644	0.463289	0.102289		60.95	4.04158	0.755136	3.91973	1.1676	4.1856	0.240632
61.48	0.91392	0.0997689	0.814893	0.0798356	0.466404	0.10188		61.48	4.04543	0.760752	3.91618	1.18435	4.16927	0.247808
62.01	0.90371	0.0991289	0.816449	0.0794667	0.465947	0.102751		62.01	4.04555	0.769	3.93086	1.18988	4.14485	0.25556
62.54	0.91196	0.0988978	0.8192	0.0801556	0.468284	0.103298		62.54	4.0664	0.756048	3.93243	1.19672	4.1837	0.254984
63.07	0.91247	0.100551	0.822867	0.0801556	0.466449	0.103573		63.07	4.05982	0.7652	3.9415	1.20473	4.17735	0.24104
63.6	0.91567	0.0994044	0.826027	0.0794222	0.468329	0.102476		63.6	4.0537	0.756872	3.9684	1.21206	4.18965	0.24212
64.13	0.9266	0.100182	0.830564	0.0827689	0.465307	0.104582		64.13	4.05291	0.77172	3.94646	1.23244	4.22644	0.258776
64.66	0.93011	0.101604	0.831436	0.08492	0.466724	0.10408		64.66	4.05722	0.764624	3.95908	1.23351	4.20309	0.258288
65.19	0.92155	0.09936	0.833178	0.0804311	0.464756	0.104169		65.19	4.07704	0.7652	3.96906	1.23896	4.25201	0.253664
65.72	0.93268	0.100502	0.839364	0.0790578	0.470209	0.102796		65.72	4.06254	0.777824	3.97937	1.25018	4.23262	0.243352
66.25	0.92877	0.1	0.839133	0.0803867	0.469658	0.103253		66.25	4.06616	0.769744	3.98308	1.25554	4.21769	0.2422
66.78	0.94042	0.100871	0.843533	0.0817156	0.469062	0.103804		66.78	4.07093	0.775512	3.98622	1.26527	4.23419	0.242032
67.31	0.93052	0.102889	0.84532	0.0804311	0.470391	0.102702		67.31	4.06616	0.772712	3.98754	1.27558	4.24178	0.243768
67.84	0.93526	0.102062	0.846973	0.0807511	0.46636	0.103756		67.84	4.06288	0.784096	4.02054	1.28161	4.2789	0.24368
68.37	0.93681	0.10252	0.852151	0.0809333	0.473236	0.10408		68.37	4.0681	0.773864	4.0339	1.28128	4.2299	0.249296
68.9	0.93248	0.102564	0.854947	0.0838667	0.468053	0.103711		68.9	4.052	0.793336	4.01459	1.29349	4.29622	0.242608
69.43	0.94588	0.101467	0.856827	0.0819422	0.470302	0.102107		69.43	4.06027	0.783432	4.03406	1.30223	4.25126	0.249952
69.96	0.94609	0.103347	0.861089	0.0829511	0.470667	0.103071		69.96	4.069	0.776672	4.04322	1.31972	4.25778	0.25688
70.49	0.95434	0.103298	0.862827	0.0796044	0.471907	0.102796		70.49	4.07704	0.781128	4.0386	1.31345	4.26026	0.249048
71.02	0.94609	0.102613	0.867276	0.0862044	0.473693	0.1044		71.02	4.07762	0.787968	4.06722	1.33028	4.27758	0.24484
71.55	0.95341	0.103253	0.865396	0.0890933	0.472502	0.102889		71.55	4.09643	0.78368	4.04034	1.34241	4.26966	0.257872
72.08	0.96733	0.104356	0.872818	0.0806133	0.471538	0.104218		72.08	4.06051	0.793584	4.07143	1.33952	4.2954	0.264968
72.61	0.95733	0.105084	0.873964	0.0809822	0.472316	0.102933		72.61	4.0486	0.783928	4.06261	1.35866	4.28748	0.270656
73.14	0.95661	0.103667	0.875431	0.0818044	0.471356	0.104169		73.14	4.07297	0.791024	4.07713	1.36122	4.30447	0.2634
73.67	0.96692	0.10472	0.878271	0.0809333	0.468924	0.104489		73.67	4.069	0.786648	4.10344	1.36369	4.32378	0.252264
74.2	0.97599	0.103893	0.879467	0.0813911	0.472409	0.105222		74.2	4.07195	0.792672	4.08364	1.3773	4.32749	0.252016
74.73	0.9761	0.105222	0.890649	0.0805689	0.471769	0.104031		74.73	4.06979	0.790776	4.11565	1.37293	4.30786	0.247888
75.26	0.97795	0.104676	0.885836	0.0816222	0.470804	0.104813		75.26	4.06243	0.783352	4.10641	1.38209	4.29573	0.247232
75.79	0.9762	0.105453	0.888813	0.0818978	0.472364	0.1044		75.79	4.09982	0.79556	4.09948	1.40708	4.30843	0.24352
76.32	0.97836	0.105591	0.887804	0.0821244	0.471356	0.104444		76.32	4.063	0.790776	4.11433	1.40188	4.30818	0.256968
76.85	0.98754	0.105453	0.894449	0.0815289	0.471582	0.105409		76.85	4.06742	0.79012	4.1319	1.41739	4.3053	0.247976
77.38	0.98342	0.105498	0.898804	0.0822178	0.47296	0.103436		77.38	4.06153	0.799192	4.1121	1.41706	4.33351	0.251352
77.91	0.9829	0.106142	0.900178	0.0821733	0.47076	0.106964		77.91	4.06209	0.792424	4.12818	1.41863	4.3505	0.248056
78.44	0.98569	0.108018	0.902427	0.0828133	0.472133	0.104444		78.44	4.06912	0.793584	4.15038	1.43002	4.34176	0.25012
78.97	0.99558	0.105636	0.907969	0.0843733	0.475111	0.104764		78.97	4.08056	0.797128	4.14188	1.43999	4.34622	0.265376
79.5	0.99734	0.106418	0.908062	0.0838667	0.473049	0.104031		79.5	4.08271	0.803648	4.155	1.43934	4.33887	0.261008
80.03	0.99816	0.106782	0.908613	0.08272	0.473876	0.105453		80.03	4.06005	0.800672	4.1517	1.44684	4.36585	0.266944
80.56	0.99156	0.107973	0.906044	0.0894578	0.473142	0.10472		80.56	4.06651	0.802736	4.14972	1.45558	4.33656	0.2714
81.09	0.99651	0.107151	0.916084	0.08364	0.476076	0.104858		81.09	4.07093	0.796304	4.16209	1.46631	4.37476	0.263728
81.62	1.00208	0.107747	0.917364	0.08616	0.475707	0.105222		81.62	4.05473	0.815856	4.17067	1.48182	4.38243	0.251192
82.15	1.00229	0.108431	0.919244	0.0833644	0.476671	0.105498		82.15	4.06481	0.810488	4.1691	1.48734	4.37071	0.2648
82.68	1.01301	0.107516	0.92612	0.0841867	0.475387	0.104307		82.68	4.05959	0.806944	4.19113	1.50252	4.3915	0.261832
83.21	1.01363	0.108613	0.9236	0.0836844	0.471996	0.10504		83.21	4.06526	0.806864	4.18808	1.50607	4.35826	0.254656
83.74	1.01631	0.108569	0.926071	0.0922533	0.478093	0.106462		83.74	4.07751	0.814288	4.18222	1.50228	4.37583	0.259272
84.27	1.01281	0.108067	0.9302	0.0822178	0.474929	0.106004		84.27	4.0477	0.80736	4.20779	1.51267	4.40124	0.253832
84.8	1.01662	0.108889	0.933267	0.0945467	0.474702	0.10628		84.8	4.07659	0.819648	4.21571	1.52002	4.36206	0.256224
85.33	1.01549	0.108156	0.937391	0.0829511	0.475893	0.105636		85.33	4.07422	0.81264	4.23542	1.52637	4.36082	0.252672
85.86	1.02415	0.109347	0.937071	0.09088	0.475893	0.106004		85.86	4.0979	0.811152	4.24739	1.52851	4.37765	0.254984
86.39	1.02961	0.109258	0.941107	0.0826311	0.477498	0.104627		86.39	4.05778	0.818904	4.2167	1.54072	4.35471	0.248712
86.92	1.026	0.109484	0.945551	0.0825378	0.479422	0.105271		86.92	4.05212	0.813464	4.23089	1.5413	4.37262	0.253744
87.45	1.03034	0.109809	0.939364	0.0818044	0.47644	0.104902		87.45	4.0656	0.829632	4.23906	1.56481	4.36948	0.257952
87.98	1.02456	0.111276	0.948071	0.0897778	0.474609	0.105591		87.98	4.04645	0.817424	4.23988	1.56538	4.39505	0.253416
88.51	1.0293	0.109898	0.952836	0.08364	0.476947	0.105222		88.51	4.052	0.809336	4.23766	1.56794	4.37995	0.251688
89.04	1.02941	0.110449	0.953707	0.0837778	0.478182	0.104444		89.04	4.05212	0.825176	4.25803	1.57	4.37195	0.25284
89.57	1.03683	0.111089	0.960262	0.0835022	0.478	0.104444		89.57	4.04918	0.81816	4.2563	1.58584	4.39043	0.25292
90.1	1.04549	0.112236	0.960169	0.0834089	0.479191	0.106324		90.1	4.03762	0.825584	4.25679	1.58312	4.37698	0.25804
90.63	1.04034	0.10976	0.9604	0.0833644	0.475249	0.104444		90.63	4.03886	0.825504	4.26331	1.60374	4.39018	0.260344
91.16	1.03972	0.110862	0.960538	0.0818044	0.476627	0.10536		91.16	4.0604	0.817088	4.26034	1.59946	4.38251	0.26216
91.69	1.04405	0.111182	0.967822	0.0837289	0.475844	0.104858		91.69	4.04158	0.81808	4.28872	1.61381	4.39728	0.259024
92.22	1.04261	0.110587	0.969338	0.0876267	0.47548	0.106093		92.22	4.03751	0.822616	4.28228	1.61636	4.38722	0.257048
92.75	1.05137	0.112191	0.972636	0.08272	0.475022	0.105222		92.75	4.06424	0.830208	4.29466	1.62313	4.3929	0.254328
93.28	1.049	0.111733	0.974471	0.0839156	0.477724	0.107471		93.28	4.04396	0.824432	4.29045	1.63352	4.39711	0.266208
93.81	1.05735	0.11196	0.979467	0.0876267	0.482676	0.107422		93.81	4.03796	0.822616	4.30068	1.65464	4.39604	0.268432
94.34	1.05725	0.112511	0.977267	0.0834533	0.47864	0.105498		94.34	4.02979	0.827488	4.29854	1.6421	4.40355	0.278416
94.87	1.05529	0.113702	0.985329	0.0860222	0.476302	0.106324		94.87	4.02288	0.823688	4.30018	1.64911	4.42475	0.281304
95.4	1.05519	0.113933	0.982076	0.0844622	0.476489	0.107698		95.4	4.02458	0.825504	4.33038	1.65728	4.40379	0.277504
95.93	1.06478	0.112876	0.987987	0.0895956	0.480933	0.106187		95.93	4.02379	0.83128	4.318	1.6633	4.39043	0.259112
96.46	1.059	0.113933	0.988449	0.0842356	0.481071	0.107698		96.46	4.02753	0.828144	4.32238	1.67518	4.41146	0.257792
96.99	1.06962	0.113382	0.983129	0.0902844	0.479284	0.106369		96.99	4.03025	0.838704	4.3265	1.68772	4.38532	0.256304
97.52	1.06065	0.114529	0.98492	0.0867111	0.481071	0.106782		97.52	4.02334	0.833672	4.3331	1.6817	4.40685	0.264304
98.05	1.07179	0.114756	0.998804	0.0830889	0.481071	0.106004		98.05	4.08147	0.832104	4.32196	1.70199	4.3859	0.260016
98.58	1.06756	0.113289	0.996422	0.0884044	0.484418	0.106507		98.58	4.04295	0.833672	4.34234	1.70777	4.38293	0.261176
99.11	1.0754	0.113107	0.996147	0.0846	0.482262	0.106689		99.11	4.04113	0.836064	4.3435	1.70867	4.41469	0.255976
99.64	1.07457	0.113933	1.00265	0.0928978	0.481893	0.106551		99.64	4.04158	0.845056	4.35562	1.70372	4.40289	0.259112
100.17	1.06704	0.115996	1.00261	0.0851067	0.478778	0.107058		100.17	4.04113	0.83384	4.3571	1.72038	4.39629	0.261256
100.7	1.07643	0.113702	1.0049	0.08396	0.480293	0.106093		100.7	4.02515	0.838536	4.36305	1.72377	4.40916	0.26068
101.23	1.08571	0.11668	1.00591	0.0845111	0.479284	0.106004		101.23	4.02753	0.844888	4.36403	1.74258	4.39818	0.257872
101.76	1.07478	0.114987	1.01494	0.0934444	0.477956	0.105956		101.76	4.03704	0.842	4.38375	1.73507	4.41337	0.257792
102.29	1.08241	0.11636	1.00765	0.0857911	0.485653	0.106876		102.29	4.03966	0.841592	4.36766	1.74018	4.39258	0.257376
102.82	1.07849	0.114071	1.01924	0.0853822	0.474702	0.108204		102.82	4.04101	0.848192	4.37302	1.75338	4.44108	0.2634
103.35	1.08107	0.115582	1.01819	0.0853333	0.48208	0.106418		103.35	4.03263	0.844152	4.37195	1.76848	4.40247	0.257872
103.88	1.09241	0.115858	1.01956	0.0845111	0.481391	0.106462		103.88	4.0213	0.84316	4.37418	1.77789	4.4075	0.257128
104.41	1.09922	0.115671	1.02516	0.0931244	0.483591	0.106324		104.41	4.02356	0.846544	4.38689	1.76873	4.41278	0.262
104.94	1.08509	0.116271	1.02346	0.0844622	0.484231	0.106187		104.94	4.02616	0.847696	4.38738	1.78258	4.39893	0.257296
105.47	1.09035	0.115627	1.0291	0.0855156	0.483089	0.107471		105.47	4.01246	0.842496	4.38672	1.78193	4.40742	0.261256
106	1.09581	0.117689	1.02928	0.0839156	0.479924	0.106876		106	4.0213	0.850504	4.3967	1.8028	4.40998	0.261088
106.53	1.09324	0.116404	1.02795	0.0865733	0.483271	0.107013		106.53	4.02096	0.850088	4.41906	1.80585	4.41494	0.265216
107.06	1.09736	0.117324	1.03189	0.0872133	0.480613	0.106876		107.06	4.03762	0.851576	4.39472	1.79793	4.39959	0.261176
107.59	1.11427	0.116316	1.03992	0.0852444	0.485516	0.107884		107.59	4.01234	0.851576	4.40693	1.81765	4.4226	0.265128
108.12	1.11004	0.116271	1.03996	0.0866622	0.482813	0.108342		108.12	4.01133	0.85652	4.41518	1.81987	4.39654	0.263728
108.65	1.10396	0.117138	1.04564	0.0872133	0.481209	0.107609		108.65	4.00736	0.85652	4.41691	1.82408	4.42895	0.263728
109.18	1.10674	0.117276	1.04404	0.0859289	0.479924	0.106049		109.18	4.00056	0.855864	4.40495	1.82953	4.41798	0.261664
109.71	1.10726	0.117324	1.04816	0.0848756	0.48776	0.107422		109.71	4.01415	0.858832	4.42854	1.8405	4.40486	0.261336
110.24	1.10747	0.118147	1.04596	0.0856089	0.484049	0.10848		110.24	4.0026	0.851328	4.42879	1.8391	4.41576	0.26744
110.77	1.10994	0.118791	1.05339	0.0869822	0.482951	0.107653		110.77	4.00067	0.864112	4.42788	1.8532	4.41155	0.278248
111.3	1.11138	0.11824	1.056	0.0953689	0.478502	0.108613		111.3	4.00577	0.858504	4.43151	1.84858	4.39818	0.272064
111.83	1.12056	0.118653	1.0516	0.0852444	0.482493	0.108249		111.83	3.99886	0.85504	4.47152	1.86277	4.43614	0.282208
112.36	1.12201	0.118422	1.05632	0.0865733	0.484876	0.108293		112.36	3.99275	0.863696	4.44834	1.86409	4.4297	0.263648
112.89	1.12293	0.119338	1.05517	0.0859289	0.479831	0.109213		112.89	3.99999	0.863696	4.45065	1.87135	4.41518	0.273792
113.42	1.12345	0.120942	1.06223	0.0884044	0.484187	0.10976		113.42	3.99047	0.865016	4.45139	1.87234	4.41733	0.269672
113.95	1.12623	0.1192	1.06677	0.0928044	0.483409	0.107929		113.95	3.99218	0.860648	4.48208	1.88834	4.40916	0.266368
114.48	1.12355	0.1192	1.06782	0.0875778	0.485471	0.106738		114.48	3.99546	0.862624	4.46278	1.88694	4.40652	0.265216
115.01	1.12634	0.119751	1.06095	0.0956933	0.485471	0.107791		115.01	4.01268	0.870384	4.45263	1.90105	4.40742	0.269424
115.54	1.11871	0.119889	1.07176	0.0870756	0.485289	0.108293		115.54	3.9958	0.86824	4.45535	1.89453	4.39802	0.266288
116.07	1.12366	0.120164	1.07658	0.08584	0.488084	0.109213		116.07	3.9916	0.863288	4.48472	1.90047	4.39843	0.269088
116.6	1.13211	0.12108	1.07213	0.08648	0.484738	0.108249		116.6	3.97665	0.86436	4.49115	1.91697	4.40174	0.269752
117.13	1.13087	0.120533	1.07204	0.0873956	0.486889	0.107471		117.13	3.9941	0.876568	4.50502	1.91169	4.41526	0.2686
117.66	1.1351	0.120209	1.06874	0.0903289	0.488493	0.109396		117.66	3.99013	0.875664	4.47944	1.92431	4.40396	0.265712
118.19	1.12623	0.120898	1.08588	0.0865244	0.487853	0.108524		118.19	4.01643	0.876736	4.50048	1.9423	4.41865	0.265464
118.72	1.1449	0.12044	1.08272	0.0948667	0.485378	0.109671		118.72	3.99207	0.873272	4.48695	1.94477	4.42574	0.267608
119.25	1.13624	0.121907	1.08024	0.0870311	0.492253	0.108938		119.25	3.99886	0.879288	4.48365	1.93306	4.41534	0.26876
119.78	1.13799	0.121173	1.09317	0.0938578	0.484556	0.107698		119.78	3.9737	0.871616	4.498	1.94766	4.40429	0.268184
120.31	1.13727	0.120258	1.08758	0.0880844	0.491747	0.108707		120.31	3.97393	0.876816	4.49553	1.95261	4.40561	0.268016
120.84	1.14273	0.120578	1.09111	0.0876267	0.486342	0.109164		120.84	3.98798	0.879208	4.49767	1.9512	4.4071	0.272392

## Sheet: Fig.5
Cleavage Data
Fig. 5
	(+)-GR24			(-)-GR24			(+)-2'epi-GR24			(-)-2'epi-GR24
AtD14	95.6952	93.8111	100	100	100	100	17.0318	23.9742	22.2271	100	100	100
AtKAI2	0	1.13178	3.82839	14.7174	24.8151	13.5288	9.05299	12.6155	4.86157	18.0743	10.0497	6.68146
PsKAI2A	0.417144	1.17369	0	5.34631	10.6466	2.39853
PsKAI2B	10.934	9.7641	0.301439	10.2988	18.0629	20.1168	2.10494	1.16594	9.11929	24.2607	3.49337	3.17482
RMS3	88.4097	90.3449	88.4835	94.7277	94.9572	97.1369	8.50411	10.8202	13.1448	100	100	100

## Sheet: Fig.S5
PsKAI2 phenotypes
Fig. S5b
	Plant Height (cm)
WT	30.3	33.5	31.8	30	28.7	31	30.5	32	32.5	31.6	32.5	32
rms1-14	23	24	23.2	23	24.5	22	21	22	20.1	24	21	23.5
Pskai2a-5	29.5	32	33	30.5	31.5	30	29.5	26	30.5	30	31.2	33
Pskai2a-6	29.5	28	32	31	28.5	30.5	28.5	28	25.3	30.4	31	31
Pskai2b-3	29.8	31.5	30	31	30.3	24.5	29.7	27.7	31	29.5	31	29
Pskai2a-5 Pskai2b-3	28	24.1	30.5	23.1	29.5	26	28.5	22	28.3	29.5	28	28
Fig. S5c
	Plant Height (mm)
WT	140	6.3	109	112	10.8	50	125	125	122	69	5.2	30
rms1-14	137	161	141	156	180	152	141	145	140	169	115	162
Pskai2a-5	4.4	102	138	51	118	8.4	4.2	4.6	177	85	80	105
Pskai2a-6	100	100	133	116	139	154	105	117	40	170	193	127
Pskai2b-3	4.2	9.8	100	10.4	6.6	4.6	51	4.5	60	6.1	17.7	112
Pskai2a-5 Pskai2b-3	3.6	3.7	28	7.9	24.6	4	5.5	4.3	8	7	89	150
Fig. S5d
	Branching length at node 2 (mm)
WT	113	140	135	156	155	142	126	133	155	145	137	130
Pskai2a-6 Pskai2b-3	120	93	125	116	115	118	122	115	128	111	113	83
Fig. S5e
	Branch length at node 2 (mm)
WT	4.8	5.5	4.3	27	39	41	8.3	39	45	8	42	32
Pskai2a-6 Pskai2b-3	3.3	3.4	3.3	4.1	3	4.9	5.2	3.7	4.9	1.7	5.5	3.5
Fig. S5g
	Root hair length (mm)
WT	1.1954	1.16545	0.928706	1.2821	1.24594	1.29532	1.14468	1.20669
Pskai2a-6 Pskai2b-3	1.03144	1.24185	1.36275	1.22602	1.13903	1.04871	1.39971	1.37548

## Sheet: Fig.S6
Hypocotyl Elongation
Fig. S6
	Mock																						(-)-GR24
Ler	0.182	0.281	0.264	0.375	0.263	0.179	0.218	0.19	0.316	0.218	0.301	0.285	0.316	0.316	0.336	0.252							0.197	0.204	0.133	0.145	0.127	0.119	0.224	0.223	0.16	0.165	0.179	0.264	0.128	0.153	0.14	0.171	0.129	0.153
kai2-2	0.37	0.484	0.491	0.509	0.332	0.335	0.34	0.419	0.49	0.641	0.627	0.424	0.55	0.248	0.535	0.338	0.348						0.364	0.272	0.268	0.358	0.323	0.389	0.335	0.402	0.403	0.411	0.418	0.411	0.418	0.528	0.402	0.49	0.318	0.354	0.432
proAtKAI2:AtKAI2-6XHA #2	0.292	0.306	0.183	0.291	0.249	0.155	0.617	0.313	0.307	0.58	0.282	0.394	0.489	0.47	0.358	0.333	0.452	0.228	0.438	0.44	0.345	0.208	0.284	0.289	0.307	0.324	0.181	0.413	0.229	0.162	0.343	0.168	0.389	0.271	0.395	0.275	0.14	0.176
proAtKAI2:AtKAI2-mcitrine #2	0.437	0.307	0.233	0.378	0.292	0.195	0.188	0.264	0.437	0.307	0.233	0.378	0.292	0.195	0.188	0.264							0.381	0.131	0.231	0.182	0.307	0.31	0.442	0.216	0.484	0.178	0.44	0.325	0.498	0.205	0.291	0.249	0.253	0.298	0.314	0.314	0.42
proAtKAI2:PsKAI2A.1-6XHA #1	0.224	0.238	0.429	0.178	0.302	0.278	0.174	0.376	0.399	0.181	0.374	0.404	0.2	0.263	0.437	0.165	0.522	0.3					0.376	0.418	0.136	0.329	0.319	0.449	0.131	0.181	0.388	0.256	0.325	0.341	0.482	0.176	0.346	0.347	0.288	0.478
proAtKAI2:PsKAI2A.1-6XHA #3	0.11	0.303	0.194	0.119	0.285	0.523	0.299	0.322	0.577	0.301	0.399	0.14	0.153	0.257	0.328	0.388	0.252	0.369	0.552				0.254	0.254	0.198	0.459	0.248	0.262	0.336	0.231	0.336	0.24	0.352	0.408	0.309	0.45	0.222	0.268
proAtKAI2:PsKAI2A.2-mcitrine #1	0.389	0.365	0.18	0.244	0.332	0.367	0.31	0.344	0.262	0.261	0.343	0.307	0.234	0.319	0.318	0.256	0.38	0.287	0.409				0.326	0.252	0.327	0.322	0.232	0.226	0.279	0.299	0.225	0.313	0.284	0.14	0.302	0.259	0.33	0.503
proAtKAI2:PsKAI2A.2-mcitrine #2	0.232	0.272	0.267	0.363	0.3	0.275	0.26	0.184	0.3	0.341	0.243	0.163	0.332	0.267	0.337	0.369	0.26	0.267	0.316				0.288	0.193	0.281	0.259	0.256	0.276	0.276	0.284	0.413	0.375	0.31	0.478	0.245	0.251	0.299	0.313	0.327
proAtKAI2:PsKAI2B-mcitrine #1	0.568	0.28	0.298	0.491	0.285	0.258	0.565	0.433	0.394	0.41	0.497	0.427	0.457	0.562	0.516	0.54	0.383	0.645	0.486	0.559			0.333	0.411	0.355	0.24	0.329	0.386	0.385	0.19	0.381	0.392	0.414	0.37	0.438	0.396	0.327	0.394

## Sheet: Fig.S8
DSF Data
Fig. S8b
	Temperature	20	20.5	21	21.5	22	22.5	23	23.5	24	24.5	25	25.5	26	26.5	27	27.5	28	28.5	29	29.5	30	30.5	31	31.5	32	32.5	33	33.5	34	34.5	35	35.5	36	36.5	37	37.5	38	38.5	39	39.5	40	40.5	41	41.5	42	42.5	43	43.5
(+)-2'-epi-GR24	0 µM	-1.51642	-3.28557	-3.03284	-3.03284	-3.03284	-2.98803	-3.3656	-3.20403	-2.94919	-2.89767	-2.60946	-2.54675	-2.67773	-2.94535	-3.34846	-3.42138	-3.42251	-3.23544	-2.56532	-2.30972	-2.50232	-2.59136	-2.76896	-3.17644	-3.98311	-5.09606	-6.14874	-7.91099	-10.4097	-12.4625	-15.2606	-19.0551	-22.329	-26.3554	-31.4988	-35.9553	-40.8861	-47.4265	-53.6239	-58.9633	-64.4948	-69.3454	-71.7501	-72.0131	-70.5654	-66.5687	-59.3086	-50.6714
	31.25 µM	-1.35304	-2.93159	-2.70608	-2.70608	-2.70608	-2.82253	-2.06364	-0.890729	-0.358359	-0.231749	-0.192104	0.282993	0.770442	0.866427	1.09032	1.39768	1.11313	0.279065	0.116411	0.327392	-0.0467723	-0.763102	-1.21459	-1.81892	-3.16069	-4.56949	-6.05563	-7.63403	-9.38454	-11.5461	-13.9922	-16.4275	-19.4115	-23.2375	-27.5707	-32.3304	-37.6633	-43.3214	-49.2257	-54.8893	-59.4205	-63.0986	-66.213	-67.2312	-65.7631	-62.7374	-57.3591	-49.1453
	62.5 µM	-2.26227	-2.08825	-2.08825	-2.08825	-2.07088	-2.24053	-2.08159	-1.4198	-0.494375	-0.0538507	0.102203	0.351141	0.132613	-0.344456	-0.283231	-0.11695	-0.46653	-0.586891	-0.893954	-1.67967	-2.292	-2.78541	-3.4949	-4.16696	-4.85929	-5.97562	-7.33189	-9.06068	-11.2361	-13.855	-16.9069	-20.1636	-23.3496	-26.7554	-30.9059	-35.3978	-40.326	-45.9162	-51.6374	-56.4585	-60.6425	-63.7065	-64.6908	-63.5511	-60.3065	-54.6411	-46.9749	-38.8425
	125 µM	-2.30898	-5.00278	-4.61795	-4.61795	-4.61795	-4.66995	-4.36705	-3.64482	-2.83505	-2.08527	-1.5852	-0.498778	0.346025	0.317116	0.666907	1.32578	1.03864	0.413911	0.321228	-0.281553	-1.12473	-1.78136	-2.37843	-3.10458	-3.83006	-4.86236	-6.67885	-9.05363	-11.8254	-15.0818	-18.7488	-22.3603	-26.4367	-31.3577	-37.1445	-43.8371	-50.8407	-57.3297	-63.7071	-70.1686	-74.86	-78.8217	-82.7797	-84.106	-81.9725	-78.1317	-70.8953	-60.0979
	250 µM	-1.99409	-4.32054	-3.98819	-3.98819	-3.98819	-4.10998	-3.36784	-1.72021	-1.2521	-1.30035	-1.25524	-1.67661	-1.9971	-2.06209	-2.21705	-2.10197	-1.87845	-2.19791	-2.24699	-2.12013	-2.252	-2.48774	-3.06991	-4.06835	-4.96887	-6.31606	-7.98007	-9.4149	-11.6304	-14.8348	-18.3585	-22.1359	-26.4167	-30.4798	-34.8122	-39.6645	-45.1529	-51.5034	-58.2346	-64.7907	-70.5499	-74.9232	-77.0649	-77.1471	-74.8091	-69.831	-62.6789	-53.7064
	500 µM	-0.586897	-1.27161	-1.17379	-1.17379	-1.17379	-1.17064	-1.21886	-1.01545	-1.16924	-1.17935	-1.06699	-0.838775	-0.294063	0.0150959	0.161452	0.397005	0.18408	-0.606902	-0.50709	-0.614916	-1.52196	-2.04512	-2.8986	-4.70283	-6.14967	-7.41451	-9.46934	-11.0605	-12.7018	-15.2531	-18.1088	-21.2001	-25.5423	-30.4403	-35.3525	-40.8579	-46.3791	-51.9158	-57.3104	-62.5105	-67.2786	-71.4086	-73.4409	-73.8733	-72.5132	-68.1533	-61.495	-53.2624
	1000 µM	-0.950008	-2.05835	-1.90002	-1.90002	-1.90002	-1.88231	-2.05678	-1.83564	-1.40534	-1.39277	-1.49132	-0.999882	-1.19063	-1.61844	-1.50485	-1.54983	-2.18704	-2.7692	-3.19396	-4.0328	-5.0596	-6.24593	-7.45985	-8.65712	-10.0633	-11.8183	-13.3621	-15.4659	-18.7317	-22.4654	-26.2453	-30.904	-35.6785	-40.1091	-44.8666	-50.1751	-55.5227	-61.0107	-66.384	-70.9182	-74.575	-77.2542	-78.2025	-77.2415	-74.8691	-69.8948	-61.8703	-52.4162
Fig. S8c
	Temperature	20	20.5	21	21.5	22	22.5	23	23.5	24	24.5	25	25.5	26	26.5	27	27.5	28	28.5	29	29.5	30	30.5	31	31.5	32	32.5	33	33.5	34	34.5	35	35.5	36	36.5	37	37.5	38	38.5	39	39.5	40	40.5	41	41.5	42	42.5	43	43.5
(+)-2'-epi-GR24	0 µM	-0.833018	-1.80487	-1.66604	-1.66604	-1.66604	-1.66131	-1.74676	-1.41072	-1.06227	-1.03501	-1.51428	-1.96614	-2.14724	-2.12275	-2.0367	-1.93173	-1.54734	-1.56247	-2.16415	-2.63052	-2.75799	-3.42229	-4.29422	-4.77898	-5.70411	-7.30257	-8.68465	-9.91374	-11.9365	-14.2779	-16.7433	-19.9156	-23.2191	-26.6031	-30.4007	-34.8328	-39.8257	-45.9195	-52.4472	-59.4574	-67.0362	-74.7095	-83.3787	-94.187	-105.796	-117.814	-131.839	-146.376
	31.25 µM	-3.65338	-7.91566	-7.30677	-7.30677	-7.30677	-7.30993	-7.35252	-6.90034	-6.27722	-6.28143	-6.30355	-5.87284	-5.24302	-4.98155	-4.92313	-5.18663	-6.0394	-6.81596	-7.4692	-8.02147	-8.26232	-8.13113	-8.23876	-8.70802	-9.62446	-10.5831	-12.1488	-14.5125	-16.42	-18.2042	-20.8251	-23.0867	-25.1273	-28.3913	-31.9099	-35.6593	-40.6569	-46.1419	-51.8257	-58.666	-65.4945	-72.5197	-80.8251	-90.1817	-100.096	-111.784	-124.723	-138.192
	62.5 µM	-2.73244	-5.92029	-5.46488	-5.46488	-5.46488	-5.47295	-5.40692	-5.38614	-5.65024	-5.94624	-6.8265	-7.74468	-7.93087	-8.17958	-8.82594	-8.76125	-8.5043	-9.28879	-10.229	-10.4426	-10.9604	-12.2678	-12.9794	-13.5998	-15.0995	-16.5011	-17.5439	-19.4312	-21.7591	-24.2265	-27.539	-31.4309	-35.0542	-38.9232	-43.1883	-47.3706	-51.9974	-57.8774	-64.487	-71.748	-80.1338	-89.2409	-99.5314	-110.983	-123.145	-136.802	-152.316	-167.734
	125 µM	-2.9696	-6.43414	-5.9392	-5.9392	-5.9392	-5.90799	-6.13017	-6.26261	-6.63742	-6.93822	-7.03706	-7.93965	-9.25039	-9.75328	-10.612	-12.088	-12.7535	-13.2196	-14.4756	-15.5505	-15.9504	-16.8631	-17.4939	-17.8954	-18.9951	-20.3418	-21.5627	-23.7095	-26.3787	-28.5589	-31.157	-34.0619	-36.7119	-39.2385	-41.8083	-44.6549	-48.2532	-52.6993	-57.5926	-63.7163	-70.7645	-78.227	-86.0385	-95.5448	-106.564	-118.589	-132.104	-147.164
	250 µM	-5.90449	-12.7931	-11.809	-11.809	-11.809	-11.6675	-12.6075	-13.855	-14.7204	-15.3979	-16.0324	-17.0854	-17.8048	-18.3778	-19.6418	-21.232	-22.2346	-23.6386	-25.4317	-26.8566	-28.2447	-29.8095	-30.8024	-31.6431	-32.7296	-33.5498	-34.7165	-36.9014	-39.1721	-41.3729	-44.0613	-46.5207	-48.3284	-50.4139	-52.8809	-55.8495	-59.8675	-64.916	-70.4419	-76.6893	-83.568	-90.944	-99.687	-109.972	-121.593	-134.794	-149.433	-164.793
	500 µM	-4.47705	-9.70028	-8.95411	-8.95411	-8.95411	-8.836	-9.58509	-10.8392	-11.9603	-13.4655	-14.5281	-15.4617	-16.9397	-18.5511	-19.7034	-21.1664	-23.2108	-25.0614	-26.9612	-29.2765	-31.4304	-33.3704	-35.0255	-36.0411	-37.005	-37.9823	-38.3987	-39.1012	-40.5501	-41.6888	-42.7674	-43.6842	-44.2544	-44.4666	-44.3631	-44.1335	-45.0961	-46.7747	-48.3677	-50.7827	-54.5393	-58.2544	-62.4703	-69.0092	-76.6401	-84.2845	-93.453	-103.615
	1000 µM	-6.8021	-14.7379	-13.6042	-13.6042	-13.6042	-13.3918	-14.7179	-17.1566	-19.0241	-21.5069	-24.4499	-26.7074	-29.0425	-31.5965	-33.1961	-34.7696	-37.0365	-39.4414	-41.978	-45.2029	-48.2799	-51.0815	-53.1404	-55.0545	-56.9376	-57.9731	-58.2756	-58.3417	-57.9412	-56.9628	-56.8095	-56.8742	-56.8031	-56.987	-57.6925	-57.4795	-57.4646	-58.6402	-59.9766	-61.3913	-63.9595	-67.2671	-70.8298	-75.1204	-79.6506	-84.9947	-91.1787	-97.4879
Fig. S8d
	Temperature	20	20.5	21	21.5	22	22.5	23	23.5	24	24.5	25	25.5	26	26.5	27	27.5	28	28.5	29	29.5	30	30.5	31	31.5	32	32.5	33	33.5	34	34.5	35	35.5	36	36.5	37	37.5	38	38.5	39	39.5	40	40.5	41	41.5	42	42.5	43	43.5
(-)-2'-epi-GR24	0 µM	-2.36822	-5.13115	-4.73644	-4.73644	-4.73644	-4.74828	-4.69803	-4.48307	-3.58757	-2.9927	-3.10862	-2.84202	-2.71256	-3.4344	-3.7306	-3.23426	-3.58585	-3.85539	-3.09268	-2.91509	-3.5202	-3.58792	-3.67812	-5.0232	-6.14403	-6.53754	-7.37759	-9.1309	-10.7527	-12.987	-16.6206	-20.4165	-24.1722	-28.7929	-34.0802	-39.3006	-45.2477	-51.5084	-57.4245	-63.0296	-68.1014	-71.9598	-74.6812	-75.6829	-74.0474	-69.8856	-63.0492	-53.4796
	31.25 µM	-2.44337	-5.29397	-4.88674	-4.88674	-4.88674	-4.94243	-4.54416	-4.17506	-4.60136	-4.54079	-4.52214	-5.22613	-5.5408	-5.38602	-5.38105	-5.25672	-4.69636	-4.53669	-4.61933	-4.50736	-4.52012	-4.93995	-5.32599	-5.62543	-6.01242	-6.693	-7.95799	-9.19128	-10.7796	-13.7059	-17.3488	-20.4955	-24.5339	-29.8332	-34.7252	-39.9509	-46.4178	-53.3035	-59.5703	-65.6921	-71.2574	-75.5448	-77.8487	-78.4413	-76.9011	-71.8703	-64.3895	-54.9492
	62.5 µM	-2.31014	-5.0053	-4.62028	-4.62028	-4.62028	-4.62713	-4.6168	-4.28814	-4.19669	-4.07689	-3.62246	-3.42978	-3.38928	-2.94625	-2.57783	-2.77927	-2.59581	-1.88822	-2.28895	-2.76212	-2.72158	-3.70221	-4.91764	-4.98015	-5.37367	-6.46165	-6.57582	-7.50394	-9.61184	-11.9751	-15.1316	-19.3151	-23.4743	-27.7098	-32.3382	-37.2802	-42.864	-48.8263	-55.3144	-61.8422	-67.248	-71.3786	-74.0974	-74.5218	-72.373	-68.1304	-61.9574	-53.598
	125 µM	-2.52846	-5.47833	-5.05692	-5.05692	-5.05692	-5.10638	-4.75877	-4.45855	-4.16163	-4.71492	-4.82674	-4.4866	-4.82255	-4.75465	-3.96198	-3.34058	-3.26207	-3.2533	-3.46238	-3.80497	-4.54951	-5.13606	-5.28306	-5.99537	-6.80512	-7.7041	-9.52813	-11.9757	-14.4071	-18.0959	-22.5489	-26.8021	-31.4701	-37.0982	-43.3518	-49.6487	-56.3997	-63.7225	-71.0737	-77.1816	-82.915	-87.6135	-90.0921	-90.0038	-87.4031	-81.4624	-72.4035	-61.1678
	250 µM	-2.67214	-5.78963	-5.34428	-5.34428	-5.34428	-5.34972	-5.31242	-5.31451	-5.06537	-4.31919	-3.45282	-2.64759	-1.83415	-0.781453	-0.821855	-0.914293	-0.119733	0.0759681	-0.126383	0.216794	0.321469	-0.774853	-1.82921	-2.94644	-4.74441	-6.61544	-8.19083	-9.92599	-11.8424	-14.2792	-17.6018	-21.3489	-25.3173	-30.2691	-35.4051	-40.3562	-46.0783	-52.3006	-57.9963	-63.4011	-68.6937	-72.3663	-74.7749	-75.4826	-73.5888	-68.9373	-62.2806	-53.4103
	500 µM	-3.1189	-6.75762	-6.2378	-6.2378	-6.2378	-6.25831	-6.15918	-5.7983	-4.87122	-4.14517	-3.84886	-3.62553	-3.77778	-4.08564	-4.19764	-4.14209	-3.93247	-3.41807	-3.35086	-3.74039	-4.21661	-5.01186	-6.42486	-7.50223	-8.33461	-9.75062	-11.3439	-12.928	-15.4552	-19.5337	-23.6023	-27.608	-32.6556	-38.5194	-43.4514	-48.6048	-55.2853	-61.3957	-65.98	-70.7861	-75.5003	-78.2136	-79.183	-78.5442	-75.614	-69.5996	-60.8181	-50.2379
	1000 µM	-0.0129095	-0.0279706	-0.0258191	-0.0258191	-0.0258191	-0.0684291	0.157144	1.0091	1.13072	0.945159	1.31524	1.46482	1.47051	1.60208	1.38586	0.736408	0.597688	0.14386	-0.516853	-0.773114	-1.36536	-2.53208	-3.63789	-5.14536	-6.76695	-7.84456	-9.23356	-10.8674	-12.7348	-15.2087	-18.1676	-21.2349	-24.8079	-27.7172	-30.0732	-33.1464	-35.915	-38.0388	-40.7958	-43.7997	-45.4227	-46.4994	-46.4299	-44.2635	-40.6764	-36.1846	-30.2255	-23.8325
Fig. S8e
	Temperature	20	20.5	21	21.5	22	22.5	23	23.5	24	24.5	25	25.5	26	26.5	27	27.5	28	28.5	29	29.5	30	30.5	31	31.5	32	32.5	33	33.5	34	34.5	35	35.5	36	36.5	37	37.5	38	38.5	39	39.5	40	40.5	41	41.5	42	42.5	43	43.5
(-)-2'-epi-GR24	0 µM	-0.0754175	-0.163405	-0.150835	-0.150835	-0.150835	-0.17478	-0.0533	0.455129	0.598756	0.640579	0.80334	1.13746	1.39237	1.39841	1.38953	1.71893	1.61899	1.04705	1.28896	1.33575	0.660927	0.254971	-0.00796115	-1.48716	-2.53139	-2.93412	-4.1766	-5.39626	-6.15276	-7.9783	-10.4918	-12.3458	-14.7713	-17.4382	-19.6879	-22.464	-26.2466	-30.2892	-34.6461	-39.7639	-45.3323	-51.0618	-57.7566	-66.3019	-75.6711	-85.3764	-96.2673	-107.797
	31.25 µM	-0.35809	-0.775861	-0.716179	-0.716179	-0.716179	-0.699873	-0.785523	-1.14725	-0.983966	-0.631794	-1.10914	-1.43332	-1.67652	-2.78061	-3.31761	-2.98789	-2.90752	-2.55829	-1.60688	-1.38129	-1.97871	-2.68116	-3.58591	-4.60008	-5.52832	-6.26982	-7.04357	-8.28573	-10.2853	-12.7116	-15.5183	-18.7015	-21.7602	-24.8272	-28.1595	-31.8142	-36.2256	-41.2788	-47.1347	-54.0471	-61.5042	-69.7741	-79.2424	-89.2466	-99.7972	-111.77	-124.617	-138.632
	62.5 µM	-0.0272575	-0.059058	-0.0545151	-0.0545151	-0.0545151	-0.0564529	0.0296092	-0.475544	-0.915599	-0.730307	-0.341054	-0.977044	-1.71481	-1.76444	-2.05843	-2.89192	-2.9054	-2.0955	-2.01171	-2.36894	-2.68471	-2.95236	-4.09134	-5.43064	-6.34755	-6.89816	-7.9862	-9.28282	-10.6308	-12.8301	-15.8257	-19.0666	-22.5078	-26.1016	-29.747	-33.8991	-38.6835	-44.623	-51.2193	-58.114	-65.7186	-73.6856	-81.4966	-91.0283	-102.357	-114.2	-127.561	-142.42
	125 µM	-0.918872	-1.99089	-1.83774	-1.83774	-1.83774	-1.80855	-1.9774	-2.46627	-2.44268	-2.12407	-1.90724	-1.57822	-1.38561	-1.92088	-2.80875	-3.21634	-3.21057	-3.35147	-3.25049	-2.8155	-2.49774	-2.58563	-3.12378	-3.89552	-5.14441	-6.90415	-8.58272	-9.90808	-11.5326	-13.6758	-16.1128	-19.3874	-23.3592	-27.025	-30.4688	-34.6503	-39.4726	-44.615	-51.1047	-58.8011	-66.7497	-74.8703	-84.0061	-94.2711	-104.985	-116.646	-130.208	-144.816
	250 µM	-0.436867	-0.946545	-0.873734	-0.873734	-0.873734	-0.845507	-1.06976	-1.10101	-0.782958	-0.414133	-0.0637739	0.420216	1.11925	0.815215	0.0635779	-0.216021	-0.449443	-1.07109	-1.28335	-1.0103	-1.13116	-1.60268	-1.83733	-2.08303	-3.23129	-4.39954	-5.24627	-6.7995	-8.87166	-10.4981	-12.4737	-15.1701	-17.5285	-19.5041	-22.424	-26.293	-30.2054	-35.0426	-41.3747	-47.8152	-53.8208	-61.3827	-70.2663	-79.2184	-89.2619	-101.294	-113.563	-125.559
	500 µM	-0.517102	-1.12039	-1.0342	-1.0342	-1.0342	-0.973091	-1.39766	-1.82536	-1.91782	-2.32019	-2.15227	-1.6571	-1.29674	-1.08714	-1.29242	-1.70902	-2.0394	-2.47791	-2.91412	-2.92574	-3.18295	-4.03745	-4.95605	-5.62532	-6.84795	-8.08049	-8.82882	-9.83218	-11.706	-13.9272	-16.4423	-19.5396	-23.0828	-26.7312	-30.659	-35.1507	-40.1799	-45.8001	-52.1626	-59.119	-66.7433	-75.4685	-84.874	-94.8818	-105.57	-116.995	-128.85	-141.302
	1000 µM	-1.16842	-2.53157	-2.33683	-2.33683	-2.33683	-2.39875	-2.01656	-1.27374	-0.606861	-0.492649	-0.71207	-1.18327	-1.88652	-2.38501	-2.71301	-2.74288	-2.98171	-3.75209	-4.27356	-4.36948	-5.24424	-6.21332	-6.51859	-7.50223	-9.20748	-10.4347	-11.7684	-13.6392	-15.3775	-17.7806	-21.2609	-24.946	-29.3911	-35.0675	-40.6779	-46.1742	-53.0748	-60.835	-68.5145	-77.9183	-88.8453	-99.5352	-111.207	-124.783	-138.109	-151.671	-167.416	-182.946
[truncated: 103 more columns]

[truncated: 5 more sheets: Fig.S9a-d, Fig.S9e-h, Fig.S9i-l, Fig.S9m-p, Fig.S11]
